# Supplementary material for: Point mutations of the mitochondrial chaperone TRAP1 affect its functions and pro-neoplastic activity
Source: Cell Death Dis. 2025 Mar 12;16(1):172. doi: 10.1038/s41419-025-07467-6 (PMC11903959; doi:10.1038/s41419-025-07467-6)
Supplement: Supplementary file 7 — Additional file 1 [file 41419_2025_7467_MOESM7_ESM.xlsx]

## Sheet: TRAP1-simple_mode
Mutation	Stability (FoldX5, kcal/mol)	Stability (Rosetta Cartddg2020, kcal/mol)	Stability (RaSP, kcal/mol)	Stability classification (Rosetta, FoldX)	Stability classification (RaSP, FoldX)	Relative Side Chain Solvent Accessibility in wild-type	gnomAD genome allele frequency	gnomAD exome allele frequency	REVEL score	Mutation sources	PMID / DOI	PTMs	PTM residue SASA (%)	Change in stability with PTM (FoldX5, kcal/mol)	PTM effect in regulation	PTM effect in stability	PTM effect in function	AlloSigma2 mutation type	AlloSigma2 predicted consequence	ClinVar Variation ID	ClinVar Interpretation	ClinVar Review Status	AlphaFold2 model pLDDT score	AlphaFold2 model secondary structure	DeMaSk delta fitness	DeMaSk Shannon entropy	DeMaSk log2 variant frequency	DeMaSk predicted consequence	GEMME Score
D99Y	-8776	13095	-3510626290638519	Neutral	Neutral	611			627	cBioPortal,COSMIC								UP	neutral				8666	H	-3063	9461	-221673	loss_of_function	-352198848580295
I100F	-102223	-9	2352885771773993	Neutral	Neutral	646			724	COSMIC								UP	neutral				8947	H	-3628	2622	-221673	loss_of_function	-819527155804199
R103W	125256	4881	-3145368084005484	Neutral	Neutral	802	15931684935	5.17207e+06	65	COSMIC								UP	neutral				8644	H	-2415	2019	-221704	loss_of_function	-507291943560847
R103Q	33853	-1	3786571156499102	Neutral	Neutral	802				clinvar								DOWN	destabilizing	2390857	Uncertain significance	1	8644	H	-1256	2019	-78826	loss_of_function	-215119302806445
S104F	-57774	-6619	-6083578538250589	Neutral	Neutral	719			908	cBioPortal								UP	neutral				8821	T	-2762	1537	-88825	loss_of_function	-541869679580203
E108K	109201	-99762	1838649792317676	Neutral	Neutral	558			537	COSMIC								UP	neutral				9134	S	-2141	13939	-221765	loss_of_function	-581082724322406
E110D	175285	5017	9005046509912062	Neutral	Neutral	88				clinvar								DOWN	mixed_effects	1996907	Uncertain significance	1	9474	T	-1751	2849	-55698	loss_of_function	-282360043257491
R114Q	37397	216701	1474965895682317	Uncertain	Uncertain	8	6.37105e+06	199049	936	cBioPortal,clinvar								DOWN	neutral	2187062	Uncertain significance	1	9445	H	-3843	1	-221765	loss_of_function	-793022490080497
R114L	232162	186361	1447208539253974	Uncertain	Uncertain	8			946	cBioPortal								DOWN	neutral				9445	H	-412	1	-221765	loss_of_function	-100860789558472
R114W	488179	173333	1532132659974516	Uncertain	Uncertain	8		2.38886e+06	867	cBioPortal,COSMIC,clinvar								UP	neutral	1315068	Uncertain significance	1	9445	H	-4273	1	-221765	loss_of_function	-784491349436701
S121I	-128618	1034	-1087058396135826	Neutral	Neutral	91			915	cBioPortal,COSMIC		P	91	3132	unknown	Damaging	unknown	UP	neutral				9413	H	-3038	6259	-221825	loss_of_function	-553828527804357
K126N	249833	68299	7706172172005556	Uncertain	Uncertain	161			694	cBioPortal,COSMIC								DOWN	neutral				9263	H	-3163	2627	-221886	loss_of_function	-730510071656997
L127Q	260226	243912	1.95004e+16	Uncertain	Uncertain	40			954	cBioPortal								DOWN	neutral				9399	H	-232	14685	-79008	loss_of_function	-588156742239799
R128C	130957	54898	1915961825788234	Neutral	Neutral	298		2.78425e+06	893	cBioPortal,COSMIC								DOWN	neutral				9208	H	-3347	1738	-89007	loss_of_function	-619088048630724
R128H	-5161	-9456	1.06281e+16	Neutral	Neutral	298	18472514172877	31424275451674	89	cBioPortal,COSMIC,clinvar								DOWN	neutral	807977	Benign/Likely benign	2	9208	H	-3634	1738	-221886	loss_of_function	-464999228467805
H129Y	-174513	-84048	3167650255178811	Neutral	Neutral	261			392	cBioPortal,COSMIC								UP	neutral				8982	H	17	17885	-14632	gain_of_function	-606748777535052
G135S	191296	52823	1.1193e+16	Neutral	Neutral	1062		79550.1	309	cBioPortal,COSMIC								UP	neutral				8802	T	-482	26825	-37188	loss_of_function	-471890494979593
Q136L	-42208	-24762	-6281347156855627	Neutral	Neutral	648			336	cBioPortal,COSMIC								UP	neutral				8787	-	596	32609	-68826	gain_of_function	-20920203387282
P139S	201423	165068	7717689430293531	Uncertain	Uncertain	527			273	cBioPortal,COSMIC								DOWN	destabilizing				9029	-	436	30726	-49511	gain_of_function	-494213843789796
M141T	217396	282585	3104523623169219	Uncertain	Uncertain	63			802	cBioPortal								DOWN	mixed_effects				9533	-	-1531	15922	-78856	loss_of_function	-35205353273629
H144N	131904	167245	7706056554644408	Neutral	Neutral	416			73	cBioPortal,COSMIC								DOWN	neutral				9826	E	188	24736	-36215	gain_of_function	-208788392296946
H144D	181509	23449	1.18434e+16	Uncertain	Neutral	416				clinvar								DOWN	neutral	1471065	Uncertain significance	1	9826	E	-333	24736	-59069	loss_of_function	-830610551505831
H144R	-14039	16156	2328801438239891	Neutral	Neutral	416			614	COSMIC								UP	neutral				9826	E	-84	24736	-3152	loss_of_function	-176714269780185
A149D	26128	110408	184852212426243	Neutral	Neutral	768			148	COSMIC								UP	neutral				9495	T	-6	28709	-30	loss_of_function	-201051551671864
A149G	24684	74796	6873932374907776	Neutral	Neutral	768				clinvar								DOWN	neutral	1434716	Uncertain significance	1	9495	T	185	28709	-49069	gain_of_function	-164792575741926
E150K	-7216	11327	3985236928153302	Neutral	Neutral	1042				clinvar								UP	neutral	1982048	Uncertain significance	1	947	T	631	33543	-32065	gain_of_function	-947088126661264
T155N	143855	120136	8684359643461633	Neutral	Neutral	204			633	COSMIC								-	-				9852	E	-2609	1275	-221976	loss_of_function	-563996696237412
D158H	124341	-53605	4777916964318529	Neutral	Neutral	82				clinvar								UP	neutral	2442134	Uncertain significance	1	9824	E	-3522	606	-221946	loss_of_function	-106444878892618
G160D	1740178	604218	7868810494315915	Destabilizing	Destabilizing	0			964	cBioPortal								UP	neutral				9659	S	-4397	432	-221946	loss_of_function	-106445253700578
G162R	3819238	4694796	8831548493917229	Destabilizing	Destabilizing	27		1.19444e+06	987	cBioPortal								UP	neutral				9672	-	-458	216	-221946	loss_of_function	-106444222893933
Q165E	-1466	-381	1218923116760873	Neutral	Neutral	535				clinvar								DOWN	neutral	2061107	Uncertain significance	1	9598	H	44	23488	-39676	gain_of_function	-31321293435575
E167K	69499	199184	2753828234936545	Neutral	Neutral	513			89	cBioPortal,COSMIC,clinvar								UP	neutral	591845	Uncertain significance	0	9467	H	-2991	4721	-222096	loss_of_function	-961723796916008
V169M	-66565	29184	2670213090859846	Neutral	Neutral	605			631	cBioPortal								UP	neutral				9472	I	-798	21482	-59248	loss_of_function	-212174162300102
V169L	-89349	17211	-2208061432987285	Neutral	Neutral	605				clinvar								UP	neutral	2123655	Uncertain significance	1	9472	I	-639	21482	-46029	loss_of_function	-776899356149038
S170F	-58566	-77177	-9999710394171636	Neutral	Neutral	263			847	COSMIC								UP	neutral				9371	I	-1106	26927	-222125	loss_of_function	-52648498498067
S170C	22618	38741	2064225886930315	Neutral	Neutral	263			814	cBioPortal,COSMIC								UP	neutral				9371	I	-831	26927	-222125	loss_of_function	-402472680145872
N171S	35484	94932	7111623018923543	Neutral	Neutral	254		1.19379e+06	71	cBioPortal								DOWN	neutral				9352	I	-1467	7224	-54654	loss_of_function	-253433490706517
T174M	56268	5408	-79245159349347	Neutral	Neutral	591	3.18654e+06	1.98975e+06	928	cBioPortal								UP	neutral				8805	S	-254	4956	-89247	loss_of_function	-383879715250517
A176S	-1261	-67415	1.15871e+16	Neutral	Neutral	673		79595.7	881	cBioPortal,COSMIC								-	-				860	T	-2917	1467	-222125	loss_of_function	-50162907603027
S178L	577004	-87415	-2364074115602299	Uncertain	Uncertain	120			954	cBioPortal,COSMIC								UP	neutral				8812	-	-3539	427	-222125	loss_of_function	-835678986257127
A186T	59879	-1633	1263884836418377	Neutral	Neutral	825				clinvar								UP	neutral	2483186	Likely benign	1	8261	H	166	26325	-54594	gain_of_function	-147862862153208
Q188E	78377	45612	-3265234756726681	Neutral	Neutral	853			194	cBioPortal,COSMIC								DOWN	destabilizing				6258	T	173	24869	-39218	gain_of_function	-882905769225524
E192K	5596	22415	4553763835016527	Neutral	Neutral	1101	7327174259318	15478028361796	267	cBioPortal,clinvar								UP	stabilizing	1657675	Benign	1	5969	H	203	29148	-36739	gain_of_function	-174577949838312
E192D	97548	13231	3512273390710979	Neutral	Neutral	1101	3.18613e+06	39789.6	196	cBioPortal,COSMIC								DOWN	destabilizing				5969	H	81	29148	-28133	gain_of_function	-665801985733358
A193T	75218	-18333	7691223158802076	Neutral	Neutral	175			235	cBioPortal,COSMIC								UP	neutral				5917	H	484	28958	-39676	gain_of_function	-282780471642802
G199S	31463	-21565	263899547387198	Neutral	Neutral	450	3.18796e+06	79553.2	968	cBioPortal								UP	neutral				817	-	-3875	213	-222214	loss_of_function	-104002902186772
Q200L	-130754	-47313	-8012766806407884	Neutral	Neutral	435			973	COSMIC								UP	neutral				8103	-	-2068	4797	-89365	loss_of_function	-802039746542438
G202A	829573	29102	20479831615408	Uncertain	Uncertain	326			946	cBioPortal								UP	neutral				8712	S	-3797	424	-222244	loss_of_function	-927908588245776
A208V	-21916	34	-591788521631403	Uncertain	Uncertain	0			565	COSMIC								UP	neutral				9591	G	-884	13794	-40297	loss_of_function	-214469017448807
F209L	119107	259728	2288307178145075	Uncertain	Uncertain	77			943	cBioPortal,COSMIC								DOWN	neutral				9462	G	-2768	596	-79336	loss_of_function	-645479960172597
M210T	152854	139728	2252946154516534	Neutral	Uncertain	40		8192679085602	927	COSMIC,clinvar								DOWN	destabilizing	2165469	Benign	1	9401	G	-2755	2653	-79424	loss_of_function	-376783257372201
D213N	25096	6667	5200899686326568	Neutral	Neutral	764			488	cBioPortal								-	-				9485	E	-684	16575	-37331	loss_of_function	-655203531483946
V217A	407502	305714	2958510936779535	Destabilizing	Uncertain	1			862	COSMIC								DOWN	neutral				9856	E	-259	175	-73604	loss_of_function	-652634250887833
V217I	41555	121701	6129411633018519	Neutral	Neutral	1			555	cBioPortal,COSMIC								UP	neutral				9856	E	-1924	175	-69454	loss_of_function	-265981457322119
S219F	67307	483469	1.72862e+16	Destabilizing	Uncertain	0		39776.3	756	cBioPortal								UP	neutral				9825	E	-2616	10531	-222332	loss_of_function	-844792964454437
R220C	104761	101122	2.47898e+16	Neutral	Uncertain	417				clinvar								DOWN	neutral	2221956	Uncertain significance	1	9757	E	-1607	19795	-73575	loss_of_function	-220174597016539
S221L	-54216	-41224	-5389114533331063	Neutral	Neutral	117		1.19341e+06	477	COSMIC								UP	neutral				9627	-	-188	11094	-89336	loss_of_function	-218304878794478
A222E	4564	94354	1.81023e+16	Neutral	Neutral	169			541	COSMIC								UP	neutral				9385	S	-53	29649	-61351	loss_of_function	-317715383406066
P224L	82864	94218	-7748569388375842	Neutral	Neutral	962	6.36983e+06	1273074474857	159	COSMIC,clinvar								UP	neutral	1363591	Uncertain significance	1	8752	T	-431	27405	-63279	loss_of_function	-87103898228499
S226R	-29028	144456	-6367977774806849	Neutral	Neutral	224		1.59228e+06	439	cBioPortal								UP	neutral				927	-	-594	25094	-57696	loss_of_function	-295117181554495
Q230R	-45849	14116	-252364438919655	Neutral	Neutral	326		39787.7	223	cBioPortal,COSMIC								UP	neutral				983	E	585	31797	-31263	gain_of_function	2298052508783
Q230K	-98771	46939	2162769596942504	Neutral	Neutral	326			22	cBioPortal,COSMIC								UP	neutral				983	E	634	31797	-18784	gain_of_function	-147668178479501
W231R	548142	455204	6148926517916894	Destabilizing	Destabilizing	23				clinvar								DOWN	neutral	592056	Uncertain significance	1	9822	E	-5569	382	-222302	loss_of_function	-908836987884955
S233L	376267	40986	-1557108411508971	Uncertain	Uncertain	118			841	COSMIC								UP	neutral				9616	E	-3063	5603	-222332	loss_of_function	-961946257245982
D234H	188581	61122	7443213366067921	Neutral	Neutral	587		39805.4	599	COSMIC								UP	neutral				9365	-	-2563	11055	-222332	loss_of_function	-53595240837388
F239L	295757	178946	1.39569e+16	Uncertain	Uncertain	285			828	COSMIC								DOWN	destabilizing				956	-	-2648	9834	-222302	loss_of_function	-640766269713152
A242V	-52626	-84694	-1350654415053542	Neutral	Neutral	782			266	cBioPortal								UP	neutral				9699	E	303	27864	-61322	gain_of_function	-126582658712444
A242T	-48127	-97551	1106692765719735	Neutral	Neutral	782	1275103602168	3.98321e+06	266	cBioPortal								UP	neutral				9699	E	364	27864	-43546	gain_of_function	-25619726628459
E243K	-20399	25952	5050540883902085	Neutral	Neutral	645		9.95651e+06	557	cBioPortal,clinvar								UP	neutral	2195546	Uncertain significance	2	9705	E	-106	16025	-47667	loss_of_function	-133987551824136
A244G	140087	157585	1.34897e+16	Neutral	Neutral	225			636	cBioPortal								DOWN	neutral				9628	-	-1145	15604	-73516	loss_of_function	-419493643233159
S245L	14339	53878	2787059663864	Neutral	Neutral	1143	3.18695e+06	437943	493	cBioPortal,COSMIC								UP	neutral				9389	S	-57	24452	-73546	loss_of_function	-126305430672366
V247I	-49821	1534	1689876549387026	Neutral	Neutral	91			35	cBioPortal,COSMIC								UP	neutral				9588	-	-61	15701	-63517	loss_of_function	-286151510209986
G250R	186484	918639	3982780910239047	Destabilizing	Destabilizing	0	3.19061e+06	199130	885	COSMIC								UP	neutral				972	E	-4562	424	-222244	loss_of_function	-995452954139065
I253V	94789	65442	1.28581e+16	Neutral	Neutral	125				clinvar								DOWN	neutral	559155	Conflicting interpretations of pathogenicity	1	9852	E	-1315	5079	-39366	loss_of_function	-817589148942059
I254V	41086	-6905	6324991048312872	Neutral	Neutral	229	6.37796e+06	6.37141e+06	257	cBioPortal,COSMIC								DOWN	neutral				984	E	-309	14174	-6329	loss_of_function	-32226992482328
I255T	379015	321973	3.20047e+16	Destabilizing	Destabilizing	11				clinvar								DOWN	neutral	2307036	Uncertain significance	1	9838	E	-2141	18422	-222244	loss_of_function	-692397160940661
S259L	-21419	35612	-5618803815099332	Neutral	Neutral	1017				clinvar								UP	neutral	559154	Benign	1	9472	G	-4	30051	-63575	loss_of_function	-26857777829426
S259P	-166261	-89796	415048341989982	Neutral	Neutral	1017			294	cBioPortal,COSMIC								UP	neutral				9472	G	-591	30051	-29652	loss_of_function	-299705987058432
S259F	-4201	77959	-811124411048941	Neutral	Neutral	1017	514424304314526	577148320784032	348	cBioPortal,COSMIC								UP	neutral				9472	G	-82	30051	-222302	loss_of_function	-4776275347004
D260N	7143	-1054	7363832397086375	Neutral	Neutral	712	318674	175199687826	561	cBioPortal,COSMIC,clinvar								-	-	2201599	Uncertain significance	2	9527	G	-997	14143	-54801	loss_of_function	-215131711893392
D260Y	4834	36531	6369235210924534	Neutral	Neutral	712			903	cBioPortal,COSMIC								UP	neutral				9527	G	-2635	14143	-222273	loss_of_function	-608792067113745
C261R	29662	22449	2825341028256405	Uncertain	Uncertain	7			438	COSMIC								UP	neutral				9652	G	-3546	20658	-222302	loss_of_function	-451178016933439
K262N	82883	95986	7952284952209698	Neutral	Neutral	492			267	cBioPortal,COSMIC								DOWN	neutral				9583	G	-365	25691	-89424	loss_of_function	-868083451433669
E263K	131462	121293	5155261353299534	Neutral	Neutral	573			587	cBioPortal,COSMIC								UP	neutral				9686	G	-1202	14808	-53546	loss_of_function	-34793264440249
E267K	109325	223027	1115224581281381	Uncertain	Neutral	285	1593777891113	7.97315e+06	604	cBioPortal,COSMIC								UP	neutral				9678	H	-493	21439	-3419	loss_of_function	-122851699023765
R269W	-15164	128027	6865957740623576	Neutral	Neutral	373	3.18939e+06	558931	789	cBioPortal,COSMIC								UP	neutral				9664	H	-2064	24038	-222273	loss_of_function	-505170783628078
V270A	247635	254796	283810402023676	Uncertain	Uncertain	0			841	cBioPortal								DOWN	neutral				9673	H	-1583	12685	-73575	loss_of_function	-339126654716112
R271Q	42389	109116	1.15773e+16	Neutral	Neutral	420	9.56328e+06	760450	135	cBioPortal								DOWN	neutral				9556	H	-696	24109	-39883	loss_of_function	-63648635233711
R271P	433915	960952	7176649650628186	Destabilizing	Destabilizing	420				clinvar								DOWN	neutral	1921450	Uncertain significance	1	9556	H	-3301	24109	-222302	loss_of_function	-757462088349784
V273M	76975	312789	1951653730700889	Uncertain	Neutral	5			661	cBioPortal								UP	neutral				945	H	-2447	12598	-222244	loss_of_function	-339778728962894
V274L	-154318	177347	9111641681652488	Neutral	Neutral	15			409	cBioPortal								UP	neutral				9391	H	-1289	13663	-32362	loss_of_function	-219263256486156
T275M	-10725	-59184	-2158929673112691	Neutral	Neutral	503		1034274257709	371	cBioPortal,clinvar								UP	stabilizing	1438812	Uncertain significance	1	9102	H	-54	25034	-59337	loss_of_function	-247894736690441
F280L	300994	348776	3.09803e+16	Destabilizing	Destabilizing	9			907	cBioPortal,COSMIC								DOWN	neutral				8875	T	-3436	1268	-222273	loss_of_function	-72251305464715
V281I	-7669	24898	7420091724105365	Neutral	Neutral	115	6.37592e+06	278423	179	cBioPortal,COSMIC,clinvar								UP	neutral	2190699	Uncertain significance	1	8785	-	-1278	6523	-28952	loss_of_function	-519944600497356
F283L	136386	250646	1.94246e+16	Uncertain	Neutral	14				clinvar								DOWN	destabilizing	1388221	Uncertain significance	2	9168	S	-1125	17724	-66176	loss_of_function	-289279742928167
P284H	198173	148776	-3372888483449021	Neutral	Neutral	371		39774.1	823	COSMIC								UP	neutral				9396	-	-3407	2783	-222273	loss_of_function	-720526795906031
G289E	289645	109354	4565248857536969	Uncertain	Uncertain	922			536	cBioPortal								UP	neutral				9448	T	-2816	8142	-52479	loss_of_function	-236316996728439
R291Q	65317	19728	1042724226512371	Neutral	Neutral	678				clinvar								DOWN	neutral	1982193	Uncertain significance	1	9351	E	-764	22751	-28609	loss_of_function	-181868594380395
M292I	80403	40646	5751016273545112	Neutral	Neutral	141			147	cBioPortal								-	-				9188	-	-44	22939	-19484	loss_of_function	-256030232590357
I298M	86118	143129	7587014424991314	Neutral	Neutral	53			169	cBioPortal,COSMIC								-	-				9367	T	-1459	11245	-89541	loss_of_function	-3656006749011
W299C	630811	610918	5013366279284952	Destabilizing	Destabilizing	1		39885.1	738	cBioPortal,COSMIC								DOWN	destabilizing				9463	T	-5125	1	-222419	loss_of_function	-968908613570608
M300T	62189	-9626	1.22001e+16	Neutral	Neutral	291			226	COSMIC								DOWN	destabilizing				9193	T	-856	19949	-19318	loss_of_function	305758024836162
M301I	120933	70136	2904631106330974	Neutral	Neutral	378			222	cBioPortal,COSMIC								-	-				9294	S	-1074	22998	-222419	loss_of_function	-31085512228489
D302N	58886	3299	6305796624816026	Neutral	Neutral	566			135	COSMIC								-	-				9384	-	-239	20807	-26323	loss_of_function	-203505917013693
D302Y	181944	114082	5397260340645151	Neutral	Neutral	566			332	cBioPortal								UP	stabilizing				9384	-	-2022	20807	-222419	loss_of_function	-380146700889523
R307G	61562	99864	1.46339e+16	Neutral	Neutral	825	3618257261410788	4444466620894474	22	cBioPortal,COSMIC,clinvar								DOWN	destabilizing	260710	Benign	2	9518	-	-1582	2056	-30716	loss_of_function	-807986268926455
E312D	11941	39422	157919840789148	Neutral	Neutral	270				clinvar								DOWN	neutral	1905081	Uncertain significance	1	9592	H	77	29574	-43692	gain_of_function	-191178545491142
E313Q	-29173	-20476	2368211893583072	Neutral	Neutral	676	1273804216292	1.99068e+06	239	cBioPortal,clinvar								UP	stabilizing	2054371	Uncertain significance	1	9226	H	-746	13916	-44948	loss_of_function	-360325883952341
R316H	330505	106088	2.01923e+16	Uncertain	Uncertain	484	318492	1.59231e+06	352	cBioPortal								DOWN	neutral				932	H	-1561	14941	-53721	loss_of_function	-158207151172332
V318I	-36858	108707	2836937370281883	Neutral	Neutral	95		1.59209e+06	65	cBioPortal								UP	stabilizing				9109	H	-57	18675	-875	loss_of_function	-31222649084322
A319V	320482	246054	2.08927e+16	Uncertain	Uncertain	38	3.18552e+06	8.75622e+06	321	cBioPortal,COSMIC,clinvar								UP	neutral	429294	Uncertain significance	2	9022	H	-788	1669	-73721	loss_of_function	-437359748404282
A319E	48695	196327	4696584090848591	Uncertain	Destabilizing	38			363	cBioPortal,COSMIC								UP	neutral				9022	H	-2544	1669	-222448	loss_of_function	-36347900145542
A319T	430988	124286	2222037144260968	Uncertain	Uncertain	38		39803.8	203	cBioPortal,COSMIC								UP	neutral				9022	H	-716	1669	-53721	loss_of_function	-324434801616495
K324N	101642	141905	394676791953899	Neutral	Neutral	645		39795.6	43	cBioPortal,COSMIC								DOWN	destabilizing				9637	-	132	29341	-57872	gain_of_function	-132890694586237
T328S	76585	12898	8771809337230049	Neutral	Neutral	249		79587.4	164	cBioPortal,COSMIC								DOWN	neutral				9828	E	86	23268	-63721	gain_of_function	-2293864351785
K332R	15174	52517	-3277267090658242	Neutral	Neutral	266		39811.5	81	cBioPortal								-	-				9588	E	528	22502	-22706	gain_of_function	-265331224471964
T333S	76299	119524	938545381162278	Neutral	Neutral	267			92	cBioPortal,COSMIC		P	267	2745	neutral	Uncertain	unknown	DOWN	destabilizing				952	E	-737	13914	-56323	loss_of_function	-31954832315621
T333M	246379	292347	6845704703187994	Uncertain	Uncertain	267	3.18512e+06	2.38878e+06	274	cBioPortal,COSMIC		P	267	2745	damaging	Uncertain	unknown	UP	neutral				952	E	-1636	13914	-73692	loss_of_function	-311603150455158
D334N	-35511	3949	508921949143212	Neutral	Neutral	738			467	cBioPortal,COSMIC								-	-				9263	-	-3002	1647	-22239	loss_of_function	-512211177993383
A335V	-3729	32041	-4417724666021716	Neutral	Neutral	892			368	cBioPortal								UP	neutral				9074	S	-1004	11609	-24277	loss_of_function	-210646404954638
A335T	-1755	40068	-3810681876671462	Neutral	Neutral	892		39836.5	367	COSMIC								UP	neutral				9074	S	-1197	11609	-56293	loss_of_function	-249640208596488
P336L	19205	129422	-2965274621506414	Neutral	Neutral	467		1.99206e+06	439	cBioPortal,clinvar								UP	neutral	2076883	Uncertain significance	1	919	S	-3764	1	-22239	loss_of_function	-480166392656177
P336T	252102	178844	3292449724670165	Uncertain	Uncertain	467				clinvar								-	-	2458599	Uncertain significance	1	919	S	-3395	1	-22239	loss_of_function	-391841376901867
P336Q	180639	137619	2574306234599516	Neutral	Neutral	467				clinvar								UP	neutral	2198236	Uncertain significance	1	919	S	-3561	1	-22239	loss_of_function	-403793372952477
N338D	11983	72925	8176174686381185	Neutral	Neutral	236				clinvar								-	-	2078967	Uncertain significance	1	9282	-	-421	22038	-51439	loss_of_function	-256858362218712
I339N	431406	400204	3664697507577316	Destabilizing	Destabilizing	0			606	cBioPortal,COSMIC								DOWN	neutral				9538	E	-3862	8396	-222419	loss_of_function	-930321255792858
R340C	1457	94116	2268477016231397	Neutral	Uncertain	187		1.5941e+06	465	cBioPortal,COSMIC								DOWN	neutral				9644	E	-1752	17992	-69542	loss_of_function	-335626063696601
R340H	70146	-5544	1.18192e+16	Neutral	Neutral	187	3186133945071	398625539141	43	cBioPortal,COSMIC,clinvar								DOWN	neutral	559152	Uncertain significance	2	9644	E	-1246	17992	-47063	loss_of_function	-331944687449324
S341C	29196	-3534	-991172715223326	Neutral	Neutral	0			335	cBioPortal,COSMIC		P	0	11753	unknown	Damaging	potentially_damaging	UP	neutral				9711	E	-1021	15155	-47063	loss_of_function	-505758229035434
I342M	238353	122381	2682610294234327	Uncertain	Uncertain	0	3.18512e+06	79728.3	273	cBioPortal,COSMIC								-	-				9809	E	-199	12839	-222448	loss_of_function	-391200932648247
P346H	1184651	272517	-1458021704513112	Uncertain	Uncertain	135			519	cBioPortal,COSMIC								UP	neutral				9644	E	-3338	3545	-222419	loss_of_function	-106833888808929
P346A	257233	174388	924883007229132	Uncertain	Uncertain	135				clinvar								DOWN	neutral	2318500	Uncertain significance	1	9644	E	-2951	3545	-222419	loss_of_function	-724708216834509
D347N	-10948	-41735	4639166047744425	Neutral	Neutral	570		119770	99	cBioPortal,COSMIC								-	-				9575	S	-114	23832	-56323	loss_of_function	-184046644953282
P350L	139033	103231	-1.16519e+16	Neutral	Neutral	183	3.18796e+06	81255.2	524	cBioPortal,COSMIC,clinvar								UP	neutral	1933948	Uncertain significance	1	9087	-	-1254	17986	-54889	loss_of_function	-514543040502671
R357W	44741	6568	924883007229132	Neutral	Neutral	630				clinvar								UP	neutral	2391775	Uncertain significance	1	7825	T	-2885	15107	-222125	loss_of_function	-556700264087
R357Q	14885	2959	6699110220816734	Neutral	Neutral	630				clinvar								DOWN	destabilizing	2189984	Uncertain significance	1	7825	T	-1531	15107	-41175	loss_of_function	-147083395615691
V363I	-83134	43605	3082067655620546	Neutral	Neutral	6		8.51906e+06	4	cBioPortal								UP	neutral				939	E	-132	6577	-38249	loss_of_function	-114181300697965
A364T	78297	4585	5047095559986253	Neutral	Neutral	201				clinvar								UP	neutral	1394072	Uncertain significance	1	9247	E	-837	15926	-63692	loss_of_function	-210492760507224
Y366H	296234	279898	2.19533e+16	Uncertain	Uncertain	55			627	cBioPortal		P	55	2149	unknown	Uncertain	potentially_damaging	DOWN	neutral				9082	E	-2459	3456	-61497	loss_of_function	-35982867129598
R368H	101121	106939	6082155196997618	Neutral	Neutral	242	3.18898e+06	2336755108065	631	cBioPortal,COSMIC								DOWN	mixed_effects				8084	T	-2645	5144	-89541	loss_of_function	-36363851273414
V370F	-48856	-8619	708858217819818	Neutral	Neutral	94		40826	467	cBioPortal								UP	neutral				8284	E	-3607	7334	-222419	loss_of_function	-926449564662561
L371I	296494	227993	1.27862e+16	Uncertain	Uncertain	46			423	cBioPortal								-	-				880	E	-2587	3798	-222419	loss_of_function	-625121233530169
L371V	322287	177075	1.52679e+16	Uncertain	Uncertain	46				clinvar								DOWN	neutral	2071218	Likely benign	1	880	E	-2272	3798	-89541	loss_of_function	-276644733922708
Q373K	-66036	144558	9402220308345708	Neutral	Neutral	317			422	COSMIC								UP	neutral				8612	E	-344	2138	-22677	loss_of_function	-277128325711162
T377M	-34091	-13605	-176364491182337	Neutral	Neutral	616	3.18654e+06	3.72584e+06	16	cBioPortal,COSMIC								UP	neutral				8411	T	-1032	28714	-222125	loss_of_function	-435508091373282
I379L	118392	31156	355800583991131	Neutral	Neutral	1			183	cBioPortal,COSMIC								-	-				9123	S	-801	13656	-15142	loss_of_function	-199646321492532
L380P	449245	887415	6484082550766224	Destabilizing	Destabilizing	18				clinvar								DOWN	neutral	2226566	Uncertain significance	1	943	S	-4499	576	-222448	loss_of_function	-925246586948595
L380M	44266	253707	1.80783e+16	Uncertain	Neutral	18			28	cBioPortal								-	-				943	S	-1881	576	-73721	loss_of_function	-234017586975372
P381H	30609	116497	-3603891637903095	Uncertain	Uncertain	168			782	COSMIC								UP	neutral				9321	-	-3626	419	-222448	loss_of_function	-798768074303884
P381S	364702	238946	6402309814335061	Uncertain	Uncertain	168			808	cBioPortal,COSMIC								DOWN	neutral				9321	-	-3236	419	-222448	loss_of_function	-749329423408703
R385C	120292	139422	2048175950427092	Neutral	Uncertain	130		3.35433e+06	631	cBioPortal,clinvar								DOWN	destabilizing	2371479	Uncertain significance	1	9397	T	-4049	1507	-222506	loss_of_function	-289061866778457
R385H	205772	91701	1126566389133264	Uncertain	Uncertain	130	6.37186e+06	5.44982e+06	522	cBioPortal								DOWN	destabilizing				9397	T	-2878	1507	-69629	loss_of_function	-515733842121032
R388Q	75537	-18469	1809926742251852	Neutral	Neutral	340	2866972477064	3043573832029	266	cBioPortal,COSMIC,clinvar								DOWN	neutral	1407988	Uncertain significance	1	9558	E	-1617	15421	-63721	loss_of_function	-131905438703359
V391A	405709	306701	2.86003e+16	Destabilizing	Uncertain	0		1.99979e+06	714	cBioPortal,COSMIC								DOWN	neutral				9591	E	-3078	4696	-222419	loss_of_function	-619516957854504
D395G	148505	246054	1.26987e+16	Uncertain	Neutral	516			683	cBioPortal,COSMIC								DOWN	destabilizing				8607	T	-342	1947	-222477	loss_of_function	-703540123242923
D395E	54119	46633	3282380502195242	Neutral	Neutral	516	1328294425309351	1500520083213314	281	cBioPortal,COSMIC,clinvar								UP	stabilizing	559149	Benign	2	8607	T	-1903	1947	-55006	loss_of_function	-186071896960281
I396V	103323	7449	1.05095e+16	Neutral	Neutral	39				clinvar								DOWN	destabilizing	1514469	Uncertain significance	2	8313	S	-827	10816	-47121	loss_of_function	-41708469818305
P397L	143398	7653	-3058985148897519	Neutral	Neutral	354				cBioPortal,COSMIC								UP	stabilizing				7874	-	-2924	1213	-79599	loss_of_function	-726988095677484
L400F	7907	88027	5875867932397785	Neutral	Neutral	494		3995.53	475	cBioPortal,COSMIC								UP	stabilizing				8421	T	-2593	10181	-222448	loss_of_function	-845974239402816
L400I	105112	83707	501897579730802	Neutral	Neutral	494			232	cBioPortal								-	-				8421	T	-98	10181	-22567	loss_of_function	-322513964656095
R402L	93163	-77551	1391010589525204	Neutral	Neutral	93			81	cBioPortal,COSMIC								DOWN	neutral				8049	S	-3407	42	-89541	loss_of_function	-832168277289555
R402W	245463	-121973	1234590560323939	Uncertain	Uncertain	93		3.59758e+06	832	cBioPortal,COSMIC,clinvar								UP	neutral	1301738	Uncertain significance	1	8049	S	-4237	42	-222419	loss_of_function	-54746366930239
R402Q	17999	2483	1.23816e+16	Neutral	Neutral	93		1.59899e+06	743	cBioPortal,COSMIC								DOWN	neutral				8049	S	-3807	42	-222419	loss_of_function	-785645552271347
Q406K	-24272	15612	6087416543382886	Neutral	Neutral	600			593	COSMIC								UP	neutral				7313	-	-3272	63	-22239	loss_of_function	-846855139657211
E407D	-26671	-26361	-1011806853008712	Uncertain	Uncertain	575			198	cBioPortal,COSMIC								DOWN	destabilizing				7575	-	-63	18778	-12234	loss_of_function	-455984321338073
S408G	7144	77517	6468438275558033	Neutral	Neutral	886			299	cBioPortal								DOWN	neutral				8099	H	-783	13836	-57784	loss_of_function	-341038136611345
S408N	625	13401	-700651968152199	Neutral	Neutral	886			146	cBioPortal,COSMIC								UP	neutral				8099	H	-807	13836	-3663	loss_of_function	-229595180981742
A409T	35358	-5476	-893606029857529	Neutral	Neutral	779				clinvar								UP	neutral	2170441	Uncertain significance	1	8987	H	-238	20996	-37697	loss_of_function	-311482507773415
L410P	183385	435986	3.95392e+16	Uncertain	Uncertain	315			667	cBioPortal,COSMIC								DOWN	neutral				9013	H	-4533	5383	-222332	loss_of_function	-63105650121267
I411N	279188	202551	2741174310516913	Uncertain	Uncertain	116		40078.9	596	cBioPortal								DOWN	neutral				9025	H	-3283	14676	-222273	loss_of_function	-838227514860254
K413Q	-18581	40714	3362722526492845	Neutral	Neutral	534				clinvar								DOWN	neutral	2252461	Uncertain significance	1	9343	H	-2682	5797	-222066	loss_of_function	-388093144206907
R415Q	59769	2585	1.61901e+16	Neutral	Neutral	370	318410	161159	164	cBioPortal,COSMIC								DOWN	neutral				9447	H	-118	19384	-49454	loss_of_function	-116414963276458
Q420H	25653	36224	-1302133982360342	Neutral	Neutral	532			127	cBioPortal,COSMIC								UP	neutral				9728	H	-18	30753	-222332	loss_of_function	-482102511429122
I423M	7036	156565	1.14811e+16	Neutral	Neutral	36		7961.59	256	COSMIC								-	-				9842	H	-913	16065	-69454	loss_of_function	-230342109204897
K424Q	2073	3432	2189883717059526	Neutral	Neutral	706			208	cBioPortal,COSMIC								DOWN	neutral				9819	H	-1348	1294	-89453	loss_of_function	-239627114553315
I427N	213149	203401	1.86455e+16	Uncertain	Uncertain	285	318431	39796.9	154	COSMIC								DOWN	neutral				9807	H	-445	35514	-41847	loss_of_function	-110774559170775
D428G	82381	204286	8275913372283236	Uncertain	Neutral	476		39786.4	311	cBioPortal,COSMIC								DOWN	neutral				9831	H	-892	20379	-59484	loss_of_function	-316642107335567
Q429H	575915	17017	8568695072778811	Uncertain	Uncertain	209			3	cBioPortal								UP	neutral				9826	H	-237	22207	-79483	loss_of_function	-370473746435678
D433H	237379	145918	3487083346302283	Uncertain	Uncertain	600		39783.3	316	cBioPortal								UP	neutral				9742	-	-941	19879	-63634	loss_of_function	-176629220968197
A434V	16924	-2	-485330900986052	Neutral	Neutral	878			108	cBioPortal,COSMIC								UP	neutral				9665	H	-363	2043	-57813	loss_of_function	-108737540902486
K439T	26479	39184	5711309224533501	Neutral	Neutral	692			112	cBioPortal								DOWN	neutral				9746	H	36	27915	-43605	gain_of_function	-689349752093824
K439R	-8739	-20272	628982753131135	Neutral	Neutral	692			18	cBioPortal								-	-				9746	H	952	27915	-3736	gain_of_function	-309401191688282
F440S	500084	516259	497543874722396	Destabilizing	Destabilizing	0			66	cBioPortal								DOWN	neutral				9813	H	-4078	2222	-222361	loss_of_function	-643396159826095
E442K	-60475	-106973	1100976956580296	Neutral	Neutral	750				clinvar								UP	neutral	1479541	Uncertain significance	1	9649	H	366	29942	-1904	gain_of_function	-188458174722442
D443H	-55979	14881	4412608339071833	Neutral	Neutral	109			353	cBioPortal								UP	neutral				9667	H	-783	21591	-63605	loss_of_function	-210822834489337
D443N	36283	170034	952291240522714	Neutral	Neutral	109			164	cBioPortal								-	-				9667	H	-258	21591	-44219	loss_of_function	-207430604409898
Y444N	450987	406701	4341530131044163	Destabilizing	Destabilizing	14				clinvar		P	14	8672	unknown	Neutral	potentially_damaging	DOWN	destabilizing	559148	Benign/Likely benign	2	971	H	-2662	12085	-89453	loss_of_function	-773990653333505
G445S	194342	41633	1736198537902733	Neutral	Neutral	9				clinvar								UP	neutral	2082862	Uncertain significance	2	9731	H	-1666	13435	-27784	loss_of_function	-896412061825724
R449W	223517	-62959	3019085800744386	Uncertain	Uncertain	93		4.37853e+06	436	cBioPortal								UP	neutral				979	H	-329	10712	-222302	loss_of_function	-837000693427921
R449Q	98453	76565	1.46721e+16	Neutral	Neutral	93	2230151650312	119361	374	cBioPortal,COSMIC,clinvar								DOWN	neutral	2183395	Uncertain significance	2	979	H	-286	10712	-222302	loss_of_function	-559308800722314
T454A	-836	72517	41964004759614	Neutral	Neutral	705			265	cBioPortal								DOWN	destabilizing				9499	H	-528	18638	-29287	loss_of_function	-328421910463683
A455T	18635	249184	7132597168378032	Uncertain	Neutral	222				clinvar								UP	neutral	2295793	Likely benign	1	9522	-	593	28917	-17637	gain_of_function	-971866239861801
E457K	16243	-1463	1802084684946142	Neutral	Neutral	800		5.18511e+06	281	cBioPortal,COSMIC								UP	neutral				9575	S	-723	21457	-79395	loss_of_function	-622679591355376
E459D	35317	8333	5905942229866717	Neutral	Neutral	964			102	cBioPortal								DOWN	destabilizing				9704	H	1384	35188	-2453	gain_of_function	-27616805061628
E462D	72189	173605	1006683995758513	Neutral	Neutral	220				clinvar								DOWN	neutral	2043911	Likely benign	1	9842	H	-455	15583	-31435	loss_of_function	-306222683658511
D463N	-100625	45238	4004916429796024	Neutral	Neutral	163		0	143	cBioPortal								-	-				9808	H	-177	22803	-50238	loss_of_function	-346050469089439
I464V	94242	92619	1.66031e+16	Neutral	Neutral	4				clinvar								DOWN	neutral	2176920	Uncertain significance	1	9847	H	-713	11959	-45443	loss_of_function	-120273883201144
A465S	892	222041	2.14309e+16	Uncertain	Uncertain	0			366	COSMIC								-	-				9849	H	-985	12322	-39366	loss_of_function	-214691947349786
R469C	349848	176259	2313501626021463	Uncertain	Uncertain	127				clinvar								DOWN	neutral	1439952	Uncertain significance	1	9825	-	-2642	9418	-89336	loss_of_function	-132660790073969
R469H	316401	116599	1.32642e+16	Uncertain	Uncertain	127	73998468997193	54953172837783	819	cBioPortal,COSMIC,clinvar								DOWN	neutral	559147	Conflicting interpretations of pathogenicity	1	9825	-	-2929	9418	-222214	loss_of_function	-45362903409135
E471K	299755	206497	1.0157e+16	Uncertain	Uncertain	92				clinvar								UP	neutral	2363964	Uncertain significance	1	9831	E	-3029	4306	-222214	loss_of_function	-348950610587528
S472F	150849	321429	2682796112960733	Destabilizing	Uncertain	0			694	cBioPortal,COSMIC								UP	neutral				9808	E	-2581	3534	-89365	loss_of_function	-632067542470545
S473L	299477	208027	8187857033071944	Uncertain	Uncertain	48				clinvar								UP	neutral	2082925	Uncertain significance	1	9722	T	-344	1505	-222244	loss_of_function	-489320766178631
L475P	458548	477449	5345005549994362	Destabilizing	Destabilizing	195			432	cBioPortal								DOWN	neutral				9696	S	-255	2692	-222036	loss_of_function	-343963148125699
P476L	72353	159252	-6939820684854964	Neutral	Neutral	736				clinvar								UP	neutral	1365798	Uncertain significance	1	9659	-	-713	25778	-89247	loss_of_function	-295793181151948
S477C	-17494	23946	4944521386353367	Neutral	Neutral	709		41160.4	191	cBioPortal								UP	neutral				9648	T	-843	26793	-222125	loss_of_function	-249663787304077
S477F	-46902	52925	-3191539269063248	Neutral	Neutral	709			165	cBioPortal,COSMIC								UP	neutral				9648	T	-441	26793	-89247	loss_of_function	-292991180191564
Q479H	-668	97449	-879206578633501	Neutral	Neutral	613			205	COSMIC								UP	neutral				9681	-	1	25531	-73487	gain_of_function	-435897107695403
E485Q	103819	15	4562123770457432	Neutral	Neutral	601		40854	216	cBioPortal								UP	neutral				9757	H	-684	14879	-50268	loss_of_function	-175792323088814
A487T	87873	31701	9452676156409734	Neutral	Neutral	87	6.37592e+06	81990.1	33	cBioPortal,COSMIC,clinvar								UP	neutral	2082413	Uncertain significance	1	9578	H	389	2851	-50268	gain_of_function	-390573186490217
R491Q	110262	71327	370046028947093	Neutral	Neutral	754				clinvar								DOWN	destabilizing	719777	Benign	1	9276	-	-325	27232	-23553	loss_of_function	-734814077597653
R491W	100759	131088	-887425128873736	Neutral	Neutral	754		1.22023e+06	111	cBioPortal,COSMIC,clinvar								UP	neutral	2079374	Uncertain significance	1	9276	-	-1768	27232	-221976	loss_of_function	-614297832257647
R491L	105603	58333	-1186233414249049	Neutral	Neutral	754			8	cBioPortal,COSMIC								DOWN	destabilizing				9276	-	-856	27232	-73249	loss_of_function	-279154352607043
R495H	5437	-51361	-2161765285964539	Neutral	Neutral	945				clinvar								DOWN	mixed_effects	1308266	Uncertain significance	2	9317	-	-1905	20546	-222214	loss_of_function	-608115771955755
R495C	169495	2932	8727174282763983	Neutral	Neutral	945	6.37511e+06	2.02218e+06	426	cBioPortal,COSMIC								DOWN	mixed_effects				9317	-	-2296	20546	-222214	loss_of_function	-562115687421956
A502T	-1293	19694	8942259787098361	Neutral	Neutral	150		1.61627e+06	225	cBioPortal,COSMIC,clinvar								UP	neutral	2046458	Uncertain significance	1	9582	-	-834	14689	-40728	loss_of_function	-365039505135972
N504S	28748	46667	681073546985414	Neutral	Neutral	634				clinvar								DOWN	destabilizing	1947906	Uncertain significance	1	9675	S	-476	15552	-10574	loss_of_function	760077756948603
N504K	45879	114694	5126415014398646	Neutral	Neutral	634				clinvar								UP	neutral	994349	Uncertain significance	1	9675	S	-1017	15552	-51204	loss_of_function	-318185813676006
Y513C	476975	32415	5222383366396028	Destabilizing	Destabilizing	17			61	COSMIC		P	17	18622	unknown	Neutral	potentially_damaging	DOWN	destabilizing				9544	H	-4093	1449	-222155	loss_of_function	-545571729803893
M517T	289071	252313	3063218862765414	Uncertain	Uncertain	1			569	cBioPortal,COSMIC								DOWN	neutral				8941	H	-981	21363	-69248	loss_of_function	-153311609133156
K518T	49977	5483	7962413192878967	Neutral	Neutral	564			343	COSMIC								DOWN	neutral				875	H	-1875	9119	-79218	loss_of_function	-363849606782615
K520T	27487	161395	8758117122953987	Neutral	Neutral	195				clinvar								DOWN	destabilizing	2290252	Uncertain significance	1	8329	T	-662	21017	-56058	loss_of_function	-424106842533742
T522R	-31926	74252	-1446947025796174	Neutral	Neutral	294			274	cBioPortal,COSMIC								UP	neutral				8943	-	-285	31829	-51145	loss_of_function	-181010664870355
E523K	390798	256054	1572997689135509	Uncertain	Uncertain	154			658	COSMIC								UP	neutral				9605	-	-3233	2087	-222096	loss_of_function	-624895637891779
L525F	234332	81667	1.4428e+16	Uncertain	Uncertain	0			765	cBioPortal								UP	neutral				9838	E	-2155	6668	-73309	loss_of_function	-562552231246433
L525P	50704	567755	8263272080823535	Destabilizing	Destabilizing	0				clinvar								DOWN	neutral	2296666	Uncertain significance	1	9838	E	-4414	6668	-222036	loss_of_function	-980062713490096
L525V	322669	108333	1695378199139345	Uncertain	Uncertain	0			472	cBioPortal								DOWN	neutral				9838	E	-1904	6668	-69158	loss_of_function	-343367017317023
F526L	115539	129626	1941397052641596	Neutral	Neutral	1			321	cBioPortal								DOWN	neutral				9845	E	-1997	7971	-61085	loss_of_function	-297692703739795
T535S	177731	184388	2091472462192764	Neutral	Uncertain	5				clinvar								DOWN	neutral	496815	Benign	1	9735	H	-905	1392	-89187	loss_of_function	-306531624660865
L539F	589739	496293	3.0352e+16	Destabilizing	Destabilizing	0			396	cBioPortal,COSMIC								UP	neutral				9799	H	-2772	8215	-222036	loss_of_function	-566398181261574
R540C	272369	173537	1.49111e+16	Uncertain	Uncertain	825				clinvar								DOWN	destabilizing	1521576	Uncertain significance	1	9694	-	-1931	24507	-222066	loss_of_function	-378109487826308
R540H	160079	21565	4585408525778195	Neutral	Neutral	825		1.59089e+06	133	cBioPortal,COSMIC,clinvar								DOWN	destabilizing	1943105	Uncertain significance	2	9694	-	-7	24507	-57489	loss_of_function	-712944149103747
R540G	215572	-100442	1.53521e+16	Uncertain	Uncertain	825		39772.5	255	cBioPortal								DOWN	destabilizing				9694	-	-1183	24507	-23643	loss_of_function	-20284270610766
R540P	911987	1728844	5240779071416672	Destabilizing	Destabilizing	825				clinvar								DOWN	destabilizing	1948803	Uncertain significance	2	9694	-	-2432	24507	-59189	loss_of_function	-281282111565855
D543N	-59516	1565	46298874108591	Neutral	Neutral	708		39769.3	119	cBioPortal								-	-				9654	T	193	25768	-31085	gain_of_function	-209877020566014
K544T	51381	6224	4657497800487231	Neutral	Neutral	993			135	cBioPortal,COSMIC								DOWN	destabilizing				9581	T	-138	2689	-59189	loss_of_function	-28777582050755
K545N	180845	53401	6985707188330356	Neutral	Neutral	239			228	cBioPortal								DOWN	neutral				9722	E	-105	16392	-55969	loss_of_function	-39086635733551
K546R	55645	32143	-2534223081514747	Neutral	Neutral	625	3.18532e+06	1.59071e+06	17	cBioPortal								-	-				9739	E	622	24807	-4591	gain_of_function	-345577384282932
K546Q	118564	19116	1349135222406211	Neutral	Neutral	625	4140918646875	3579183468945	119	cBioPortal,COSMIC,clinvar								DOWN	neutral	2068257	Uncertain significance	1	9739	E	-7	24807	-40549	loss_of_function	-203096501338111
S549Y	937049	307857	1160593671830023	Destabilizing	Uncertain	61		39768.1	532	cBioPortal								UP	neutral				9645	E	-2933	7596	-222036	loss_of_function	-667548218618102
T552M	-66774	84694	-4295057152811804	Neutral	Neutral	344		7.15854e+06	377	cBioPortal								UP	neutral				9302	H	-1288	2585	-220559	loss_of_function	-462032860617415
D553Y	-177272	-3095	-2689439100252994	Neutral	Neutral	38			438	COSMIC								UP	neutral				9257	H	-1038	22424	-58756	loss_of_function	-393522361580896
V556M	-121657	-2415	788145654616473	Neutral	Neutral	455	318471	1.98851e+06	124	COSMIC								UP	neutral				8849	H	-106	29884	-75196	loss_of_function	-273207191222133
D557N	-168542	237789	6025891888588686	Uncertain	Neutral	12			115	cBioPortal,COSMIC								-	-				865	H	-684	17032	-45546	loss_of_function	-19342161888827
Y559H	62589	45884	-463752944069395	Neutral	Neutral	844			193	cBioPortal								DOWN	destabilizing				8218	T	232	32699	-61457	gain_of_function	-292369227817783
P569Q	142235	94082	1652967275454026	Neutral	Neutral	689			77	cBioPortal								UP	neutral				6394	-	122	30219	-45614	gain_of_function	440269357444082
A571T	55877	16939	2400320232708352	Neutral	Neutral	1015		2.04967e+06	37	cBioPortal,COSMIC								UP	neutral				6234	G	636	30538	-38447	gain_of_function	-609749085567002
E572K	-10911	16531	4461958953828138	Neutral	Neutral	667		817488	127	cBioPortal,clinvar								UP	neutral	559146	Uncertain significance	1	7597	G	-111	25779	-37549	loss_of_function	-157656257015766
C573G	81225	77925	213861454131868	Neutral	Uncertain	220				clinvar								DOWN	neutral	2332119	Uncertain significance	1	8361	S	-733	34588	-39429	loss_of_function	-146481321279922
L574P	428328	473469	6414071961670543	Destabilizing	Destabilizing	91				clinvar								DOWN	destabilizing	1450662	Uncertain significance	1	8865	-	-4094	10137	-221946	loss_of_function	-319816376789269
E576D	74631	12347	4276550107056764	Neutral	Neutral	1090			18	cBioPortal								DOWN	neutral				8891	H	786	29163	-33129	gain_of_function	-428736147578344
T579M	-171347	-77891	-527564063464469	Neutral	Neutral	87	2550044625781	1644948003595	41	cBioPortal,COSMIC								UP	neutral				9298	H	-133	29348	-57309	loss_of_function	338250846808759
L582F	126696	170238	1.42386e+16	Neutral	Neutral	0				clinvar								UP	neutral	2066766	Uncertain significance	1	961	H	-1969	7025	-43279	loss_of_function	-311277532600609
M583V	125406	61701	8802105462975229	Neutral	Neutral	154	63734.9	79991	41	cBioPortal,COSMIC								DOWN	neutral				9606	H	29	31009	-3665	gain_of_function	-6914667574547
M583T	209054	135442	2241669337626774	Uncertain	Uncertain	154				clinvar								DOWN	neutral	1915746	Uncertain significance	1	9606	H	105	31009	-30302	gain_of_function	-485466636587435
W585R	422043	532109	5.13508e+16	Destabilizing	Destabilizing	225				clinvar								DOWN	neutral	2177956	Uncertain significance	1	9634	H	-4748	9285	-222036	loss_of_function	-329120051299986
M586I	50905	-96973	3133836576699994	Neutral	Neutral	0			73	cBioPortal,COSMIC								-	-				9702	H	-36	19764	-2424	loss_of_function	-281763731819212
R587G	151697	219694	2487560965757683	Uncertain	Uncertain	450			239	COSMIC								DOWN	neutral				9524	H	-1718	21036	-65909	loss_of_function	-331184553992546
V589L	41249	80612	6286292100150056	Neutral	Neutral	193			83	cBioPortal								UP	neutral				9436	H	234	31442	-54535	gain_of_function	-413203811159319
S592L	-33332	2915	-6730246621237029	Neutral	Neutral	663	9.55962e+06	5.98898e+06	48	cBioPortal								UP	neutral				8952	G	115	31875	-73279	gain_of_function	-877460908084477
R593C	346238	221565	1.79852e+16	Uncertain	Uncertain	215		39923.7	298	COSMIC								DOWN	neutral				8999	G	-2435	19024	-221976	loss_of_function	-105365561633948
R593H	331294	187415	1.07314e+16	Uncertain	Uncertain	215		9.97908e+06	175	cBioPortal,clinvar								DOWN	neutral	1960132	Uncertain significance	2	8999	G	-1264	19024	-69099	loss_of_function	-165096913094701
T600P	750221	316769	4643070462174968	Destabilizing	Destabilizing	61			692	COSMIC								-	-				9038	-	-3698	12719	-221946	loss_of_function	-707076450740287
L601I	126848	104592	3676737329481888	Neutral	Neutral	351			18	cBioPortal,COSMIC								-	-				8666	S	253	34632	-221916	gain_of_function	-223384024945167
R602Q	190959	-1803	8617234916016953	Neutral	Neutral	34	11476664116297	4239257151708	542	cBioPortal,COSMIC,clinvar								DOWN	destabilizing	734841	Likely benign	1	8768	S	-2259	8739	-69039	loss_of_function	-388631600029714
D604N	-8396	85374	-973071799324126	Neutral	Neutral	815		1.62664e+06	201	cBioPortal								-	-				8969	S	163	27361	-65819	gain_of_function	-822303009102905
T605P	56048	618707	3662175862474574	Uncertain	Uncertain	771		3.26659e+06	514	COSMIC								-	-				9265	S	-2449	26297	-221886	loss_of_function	-502456962382549
H606P	94852	552109	5599263959606906	Uncertain	Uncertain	272		9.46572e+06	582	COSMIC								DOWN	destabilizing				9616	-	-3273	1443	-221886	loss_of_function	-527772669620471
P607H	25172	120476	-5614318849703542	Uncertain	Uncertain	246			877	COSMIC								UP	stabilizing				9665	S	-3625	392	-221886	loss_of_function	-813708775975691
A608S	74969	131361	894182426202581	Neutral	Neutral	6		1216258949639	228	COSMIC,clinvar								-	-	2196490	Uncertain significance	2	9729	E	-11	13265	-78887	loss_of_function	-335914781931724
V612M	229624	25816	1.53035e+16	Uncertain	Uncertain	100		4.86133e+06	347	COSMIC								UP	neutral				9252	-	-1803	1956	-221704	loss_of_function	-393486958244429
E614Q	39488	7381	2484329304907612	Neutral	Neutral	864				cBioPortal								UP	neutral				8719	T	-88	13451	-62946	loss_of_function	-237289978216726
M615R	418073	471803	3441570893801852	Destabilizing	Destabilizing	1			57	cBioPortal								UP	neutral				9053	H	-2943	21397	-221765	loss_of_function	-389416869959251
G616V	-46264	-483	2460943197152587	Neutral	Neutral	31				clinvar								UP	neutral	2084344	Uncertain significance	1	8876	H	-1704	23363	-55668	loss_of_function	-383826707639036
R619C	474311	26949	1.7481e+16	Uncertain	Uncertain	79				clinvar								DOWN	neutral	1359787	Uncertain significance	2	8999	H	-2307	13021	-88702	loss_of_function	-564190281252492
R619H	549131	25881	1242478888691506	Uncertain	Uncertain	79	3.18817e+06	1.21629e+06	51	cBioPortal,COSMIC								DOWN	neutral				8999	H	-1835	13021	-72854	loss_of_function	-383091519940409
L622Q	177768	20085	2461283873363538	Uncertain	Uncertain	95	31863.4	6.8703e+06	63	cBioPortal,COSMIC								DOWN	neutral				8166	H	-1318	23822	-47359	loss_of_function	-280561331055999
R623C	196529	49524	1.28525e+16	Neutral	Neutral	450		5.25894e+06	698	cBioPortal								DOWN	destabilizing				7638	H	-2908	13857	-221581	loss_of_function	-543236101540862
Q626H	-99103	11939	-5016947337478894	Neutral	Neutral	1011		40424.6	215	cBioPortal								UP	neutral				5768	T	467	29794	-78423	gain_of_function	-469496793521844
A628V	-1561	3469	-5173993398812393	Neutral	Neutral	168				clinvar								UP	neutral	2359778	Uncertain significance	1	5782	-	458	29608	-62479	gain_of_function	-205893562309804
E632Q	79879	3517	4466211368680173	Neutral	Neutral	710			16	COSMIC								UP	stabilizing				7251	H	8	22896	-45046	gain_of_function	-221501252416617
E632K	83242	51973	3506753766320614	Neutral	Neutral	710			257	cBioPortal								UP	stabilizing				7251	H	-431	22896	-48265	loss_of_function	-275798927057412
E633K	4226	101905	851264898898668	Neutral	Neutral	637		81024.1	281	cBioPortal								UP	neutral				763	H	12	29082	-51699	gain_of_function	-353454881954183
A635T	237036	211769	4609877886286101	Uncertain	Uncertain	68	3.18735e+06	3.24849e+06	258	cBioPortal,COSMIC								UP	neutral				7537	H	569	31044	-6063	gain_of_function	-236756729778824
Q636R	1221	-26803	-7076981721515269	Neutral	Neutral	885			326	cBioPortal,COSMIC								UP	neutral				7954	H	621	32673	-40062	gain_of_function	-250653029570675
L637F	-62807	183231	752681866979657	Neutral	Neutral	503			44	cBioPortal,COSMIC								UP	neutral				796	H	-228	26011	-44342	loss_of_function	-167235536041103
L638M	8685	157619	1.03352e+16	Neutral	Neutral	23				clinvar								-	-	2067106	Uncertain significance	2	8564	H	-455	19604	-43923	loss_of_function	-260955513531488
Q639R	-224051	71599	-5307155870003594	Uncertain	Uncertain	770		40827	354	cBioPortal								UP	neutral				8897	-	-363	21772	-36423	loss_of_function	-1999237078064
T641M	-151236	-37279	-4773983648731839	Neutral	Neutral	218		14685733507265	462	COSMIC								UP	neutral				9549	E	-299	28403	-72854	loss_of_function	-275230415509366
E643K	73682	218741	5875569569049057	Uncertain	Neutral	3	1274453578028	1069228428316	621	cBioPortal,COSMIC								UP	neutral				9594	E	-295	5141	-221765	loss_of_function	-768420344018677
R647T	191919	-6735	1624774742607349	Neutral	Neutral	133		3.73045e+06	12	cBioPortal								DOWN	destabilizing				9167	T	-77	27638	-58918	loss_of_function	-177398211434161
A649T	2674	14762	-210859178751426	Neutral	Neutral	932				clinvar								UP	stabilizing	2402832	Likely benign	1	9511	H	277	26689	-39315	gain_of_function	-266887875832903
A649V	21792	20918	-321356196390398	Neutral	Neutral	932	6051726334565	6093481169948	39	cBioPortal,COSMIC								UP	stabilizing				9511	H	198	26689	-60783	gain_of_function	-51321891512998
R658C	201098	94014	1362949430352426	Uncertain	Uncertain	230	3.18613e+06	318733	194	cBioPortal,COSMIC								DOWN	neutral				9379	H	-1969	24074	-221673	loss_of_function	-20200259655918
R658H	245548	176259	1.11088e+16	Uncertain	Uncertain	230	3.18593e+06	4.78084e+06	131	cBioPortal,clinvar								DOWN	neutral	2395227	Uncertain significance	1	9379	H	-679	24074	-45577	loss_of_function	-1711722088939
A659T	-43757	13741	-2233634616735674	Neutral	Neutral	926	3.18552e+06	2.78991e+06	154	cBioPortal,COSMIC								UP	neutral				9183	H	943	33284	-27711	gain_of_function	-128101115678042
E661Q	69023	-11599	3502321266926761	Neutral	Neutral	298			71	COSMIC								UP	neutral				939	-	-62	21205	-42327	loss_of_function	-400346421090996
E661K	69262	37687	7064794424374166	Neutral	Neutral	298		1.99327e+06	132	cBioPortal,COSMIC								UP	neutral				939	-	-624	21205	-55546	loss_of_function	-289398749342904
G663R	-48115	-46054	-6246873350393456	Neutral	Neutral	1069			243	cBioPortal								UP	stabilizing				9285	H	-1405	26783	-78795	loss_of_function	-148314292295892
V669L	-66611	12068	9646299513680052	Neutral	Neutral	0			117	cBioPortal								UP	neutral				9661	H	-303	23913	-24039	loss_of_function	-392280738715914
Q671H	2086	-9388	4912112423735032	Neutral	Neutral	106		1.59923e+06	411	cBioPortal,COSMIC								UP	neutral				9625	H	-1956	275	-65576	loss_of_function	-324389619646824
E674Q	-25857	83605	2823743300974124	Neutral	Neutral	141				clinvar								UP	neutral	1430823	Uncertain significance	1	9415	H	-916	21852	-221488	loss_of_function	-314225183471669
A676V	195728	492721	1.36709e+16	Uncertain	Neutral	40				clinvar								UP	neutral	2314999	Uncertain significance	1	9624	H	-2421	7138	-221488	loss_of_function	-597003450944242
A676T	100667	393401	1.53227e+16	Uncertain	Neutral	40		5.9673e+06	54	cBioPortal,COSMIC								UP	neutral				9624	H	-1722	7138	-7861	loss_of_function	-338774559190926
M677V	198958	201633	7576138138532587	Uncertain	Neutral	79			37	COSMIC								DOWN	neutral				9373	H	-1301	15303	-65391	loss_of_function	-321774169806497
V683A	185585	233231	1.63963e+16	Uncertain	Neutral	166			136	COSMIC								DOWN	destabilizing				8507	-	-187	26475	-4858	loss_of_function	-284790132706223
D685N	164326	151122	6238166503677384	Neutral	Neutral	434				clinvar								-	-	418524	Conflicting interpretations of pathogenicity	1	8305	-	-1807	4822	-45361	loss_of_function	-25833026041435
R692H	129599	52891	1.19273e+16	Neutral	Neutral	459	286461656246013	291058967687521	166	cBioPortal,COSMIC,clinvar								DOWN	neutral	559144	Benign	1	9381	H	-1249	18083	-49323	loss_of_function	-206350951965524
R703Q	61686	24524	5644398416857185	Neutral	Neutral	754				clinvar								DOWN	destabilizing	2082582	Uncertain significance	1	7587	T	-1939	11108	-48924	loss_of_function	-866904501716893
H704Y	7898	-102211	793987561273779	Neutral	Neutral	796			73	COSMIC								UP	stabilizing				7494	-	-883	885	-2814	loss_of_function	-236834903587159
